# Supplementary material for: Lower-Limb Muscle Contractile Properties, Explosive Power and the Subjective Response of Elite Soccer Players to the COVID-19 Lockdown
Source: Int J Environ Res Public Health. 2022 Jan 1;19(1):474. doi: 10.3390/ijerph19010474 (PMC8744705; doi:10.3390/ijerph19010474)
Supplement: Supplementary file 1 [file ijerph-19-00474-s001.zip]

Archive with 1 entries (1 files):
- ijerph-1508949-supplementary.pdf
